# Supplementary material for: In Vitro Matured Oocytes Are More Susceptible than In Vivo Matured Oocytes to Mock ICSI Induced Functional and Genetic Changes
Source: PLoS One. 2015 Mar 18;10(3):e0119735. doi: 10.1371/journal.pone.0119735 (PMC4364773; doi:10.1371/journal.pone.0119735)
Supplement: S1 Dataset — (XLSX) [file pone.0119735.s001.xlsx]

## Sheet: ROS in Superovulated oocytes 
ROS intensity in Superovulated oocytes
S. no.	Standard control	Control	Test
1	20	21	31
2	20	27	28
3	20	25	25
4	19	22	35
5	21	26	26
6	18	32	26
7	18	26	37
8	18	22	26
9	19	20	20
10	18	23	22
11	16	22	32
12	20	21	30
13	22	20	33
14	18	18	25
15	17	21	22
16	18	16	27
17	17	22	27
18	23	22	38
19	22	24	38
20		24	40
21		19
22		25
Mean±SEM	19.157±0.434	22.636±0.731	29.4±1.314

## Sheet: ROS in IVM oocytes
ROS intensity in IVM oocytes
S. no.	Standard control	Control	Test
1	16.29	14.5	16.29
2	23.7	19.6	23.7
3	18.3	16.6	18.3
4	17.3	13.4	17.3
5	16.9	17.8	16.9
6	18.8	15.7	18.8
7	11.1	15.8	18.1
8	11.1	14.6	15.2
9	12.7	12.2	16.9
10	12.8	15	18.3
11	10.9	16	20
12	13.4	16	18
13	16	17	20
14	18	16	17
15	11	14	25
16	15	16	19
17	18	16	18
18	16	15	18
19	12	15	17
20	12	19	19
21	13	20	25
22	15	16	23
23	11	14	18
24	10	15	17
25	15	16	22
26	13		19
27	18
28	19
Mean±SEM	14.831±0.628	15.848±0.364	19.030±0.514

## Sheet: Mitochondrial distribution
Mitochondrial distribution pattern in in vivo matured oocytes						Mitochondrial distribution pattern in IVM oocytes
Groups	Uniform distribution	Aggregated distribution	Peripheral distribution					Groups	Uniform distribution	Aggregated distribution	Peripheral distribution
Standard control	28(100%)	0 (0%)	0(0%)					Standard control	27(81%)	6(19%)	0(0%)
Control	45(95.91%)	2(4.08%)	0(0%)					Control	12(36%)	21(64%)	0(0%)
ICSI	32(88.88%)	4(11.11%)	0(0%)					ICSI	13(40%)	5(16%)	14(44%)

## Sheet: H2AX in IVO&IVM oocytes
S. no.	Standard control		Control		Test						S. no.	Standard control		Control		Test
	Large Foci	Small foci	Large Foci	Small foci	Large Foci	Small foci						Large Foci	Small foci	Large Foci	Small foci	Large Foci	Small foci
1	0	0	0	0	5	0					1	3	2	5	2	6	0
2	2	0	3	1	3	0					2	0	8	6	0	0	0
3	0	0	5	0	5	0					3	3	1	4	0	3	1
4	3	0	4	0	3	0					4	3	5	4	0	6	0
5	0	2	6	0	5	0					5	0	0	5	0	6	0
6	4	0	4	0	3	0					6	0	9	5	0	6	0
7	2	0	6	0	5	0					7	0	4	4	0	7	0
8	1	2	2	0	2	0					8	7	0	6	0	4	0
9	2	0	3	0	5	0					9	5	5	4	0	4	2
10	0	1	5	0	5	0					10	5	3	7	0	4	3
11	2	0	0	0	3	0					11	5	0	6	1	7	0
12	0	0	5	0	5	0					12	5	1	7	0	4	0
13	0	0	3	0	3	0					13	0	0	0	5	7	0
14	0	2	1	0	0	0					14	0	0	3	0	4	3
15	0	0	6	0	3	0					15	4	4	8	0	6	0
16	5	0	4	0	2	0					16	3	0	4	0	3	0
17	6	0	6	0	7	0					17	2	5	5	1	13	0
18	5	0	9	3	5	1					18	1	1	10	3	7	0
19	3	0	6	0	5	0					19	0	0	6	0	6	0
20	0	0	4	0	6	0					20	0	14	6	0	3	0
21	4	0	4	0	3	0					21	0	17	0	4	5	1
22	0	0	4	0	6	0					22	0	0	0	0	7	2
23	3	0	4	0	5	0					23	0	0	2	5	0	0
24	0	0	3	0	5	0					24	0	0	0	5	7	2
25	2	0	2	0	5	0					25	0	0	0	0	0	0
26	0	0	4	2	3	2					26	0	0	2	5	1	0
27	0	0	5	0	6	0					27	0	10	3	4	0	0
28	0	0	5	0	7	0					28	0	11	0	0	0	0
29	3	0	6	0	7	0					29	2	1	0	0	0	0
30	0	0	2	0	2	0					30	0	0	0	0	0	2
31	0	0	4	0	1	0					31	3	13	0	0
32	0	0	0	0	4	0					32			0	0
33	0	0	0	0	5	0					33			0	0
34			3	0	4	0					34			0	0
35			6	0	0	0					35			0	0
36			0	0	0	0					36			2	4
37			7	0	0	0					Mean±SEM	1.6±0.2	3.6±0.8	3.1±0.4	1±0.3	4.2±0.5	0.5±0.1
38			3	0	5	0
39			4	0	2	0
40			0	0	4	0
41					4	0
Mean±SEM	1.42±0.3	0.2± 0.1	3.6±0.34	0.1±0.5	3.9±0.3	0.07±0.05
